# Supplementary material for: Seasonal intensification and trends of rogue wave events on the US western seaboard
Source: Sci Rep. 2019 Mar 14;9:4461. doi: 10.1038/s41598-019-41099-z (PMC6418161; doi:10.1038/s41598-019-41099-z)
Supplement: Supplementary file 1 — Supplementary Tables [file 41598_2019_41099_MOESM1_ESM.xlsx]

## Sheet: ReadMe
Supplementary Tables S1, S2, S3:
S1	Details Buoy Location; Trend, Mean, and Percentage change for each parameter.
S2	Bootstrapped trends: As a check on the sensitivity, we performed bootstrapping by randomly selecting, with replacement, 10,000 random subsamples of each timeseries and calculating the Theil-Sen estimation of trend. The average and standard deviation of these trends is calculated. Assuming Gaussian statistics, where the mean of the bootstrapped trend is greater than 2 standard deviations from zero…
S3	The percentage diffrence betweent the original Theil-Sen estimation of the trend, and the mean of the bootstrapped estimates.

## Sheet: S1
Buoy ID	Longitude	Latitude	Name			Record length
NDBC 46211	-124.244	46.858	Grays Harbor, WA.			1994-2014
NDBC 46229	-124.551	43.769	Umpqua Offshore, OR.			2007-2016
NDBC 46213	-124.719	40.295	Cape Mendocino, CA.			1999-2012
NDBC 46214	-123.468	37.948	Point Reyes, CA.			1997-2015
NDBC 46215	-120.859	35.204	Diablo Canyon, CA.			1997-2015
NDBC 46218	-120.783	34.454	Harvest, CA			1996-2014
NDBC 46216	-119.803	34.333	Goleta Point, CA.			2003-2017
NDBC 46217	-119.435	34.167	Anacapa Passage, CA.			2003-2016
NDBC 46221	-118.633	33.855	Santa Monica Bay, CA.			2000-2015
NDBC 46222	-118.317	33.618	San Pedro, CA.			1998-2016
NDBC 46223	-117.767	33.458	Dana Point, CA.			2000-2016
NDBC 46219	-119.882	33.225	San Nicolas Island, CA.			2000-2015							Significance Levels:
NDBC 46224	-117.472	33.178	Oceanside Offshore, CA.			1998-2017							90th %		Value
NDBC 46225	-117.391	32.933	Torrey Pines Outer, CA.			2001-2016							95th %		Value
NDBC 46231	-117.37	32.7469	Mission Bay, CA.			1998-2008							99th %		Value
	Rogue Waves				Significant wave height				Crest height			Wave Period			Spectral Bandwidth
	RW	Excess AI	RW height		Hs mean	Hs 90	Hs 99		Cr mean	Cr 99		Tp	Tz		Nu
Trend	[y-1]	[y-1]	[m y-1]		[m y-1]	[m y-1]	[m y-1]		[m y-1]	[m y-1]		[s y-1]	[s y-1]		[y-1]
NDBC 46211	9.14e-05	0.00103	0.000254		-0.00198	0.000932	0.0113		0.000846	0.0173		-0.00848	-0.00795		0.000338
NDBC 46229	-1.35e-05	0.00118	-0.000341		-0.0121	-0.0275	-0.0403		-0.00848	-0.0178		-0.0138	-0.0225		-0.000256
NDBC 46213	-0.000241	0.000698	-0.000553		-0.00332	-0.0031	0.00143		-0.00176	0.00643		-0.0299	-0.00127		-0.00196
NDBC 46214	9.33e-05	-1.62e-05	0.000391		-0.0023	0.00192	-0.00587		0.00116	0.00937		-0.0216	-0.00423		-0.000408
NDBC 46215	-0.000102	0.00104	-0.000117		-0.00235	-0.00233	0.00126		-0.000474	0.00671		-0.0308	-0.00818		-8.65e-05
NDBC 46218	0.000122	0.00016	0.000428		-0.00308	-0.00376	-0.000729		-8.03e-05	0.00801		-0.0127	0.000239		-0.000318
NDBC 46216	-0.000171	-0.000345	-0.00026		-0.000879	-2.3e-05	0.000426		-0.00138	-0.00213		-0.00395	0.0047		-0.000804
NDBC 46217	-0.000146	-0.000342	-0.000181		0.00431	0.0122	0.0212		0.00386	0.0203		-0.0237	-0.00361		-0.00183
NDBC 46221	-0.00039	0.000236	-0.000511		0.000167	0.00302	0.0154		-0.000791	0.012		-0.0393	0.0117		-0.00183
NDBC 46222	-9.58e-05	-0.000192	-0.00033		-0.00264	-0.00345	0.00978		-0.00232	0.00778		-0.0285	0.00917		-0.00139
NDBC 46223	-0.000323	0.000154	-0.00026		0.00179	0.00264	0.0143		0.00114	0.0102		-0.00344	0.0139		-0.00121
NDBC 46219	-0.000192	-0.00056	-0.000444		0.00193	0.00487	0.00702		0.00267	0.0105		-0.039	-0.00346		-0.00126
NDBC 46224	-0.000103	0.000225	-0.000229		-0.00132	-0.00128	0.00397		-0.00118	0.00343		-0.0141	0.00588		-0.000682
NDBC 46225	-0.000217	0.000225	-0.000379		8.03e-05	-0.000123	0.00679		5.62e-05	0.00494		-0.0133	0.0094		-0.00142
NDBC 46231	0.000383	-0.00108	0.000508		-0.00306	-0.00337	-0.00497		-0.00316	-0.00635		0.00306	-0.0134		0.000421
Mean Value	[m]		[m]		[m]	[m]	[m]		[m]	[m]		[s]	[s]
NDBC 46211	0.0156478	0.10066	2.85789		1.8505	2.70534	3.75234		1.43612	3.17738		10.5128	6.00244		0.469163
NDBC 46229	0.011883	0.0908088	3.44935		2.10856	3.05865	4.16959		1.65059	3.58879		10.5687	6.08685		0.456893
NDBC 46213	0.0188518	0.100745	4.2567		2.25881	3.24016	4.34478		1.79611	3.73145		11.1508	6.34106		0.465242
NDBC 46214	0.0114269	0.103829	3.93068		2.24293	3.25515	4.29403		1.79454	3.65504		11.1057	6.37793		0.457615
NDBC 46215	0.0135663	0.0958886	2.44763		1.41615	1.96942	2.55429		1.15087	2.24627		11.8277	6.28123		0.495782
NDBC 46218	0.0144592	0.098559	3.42801		2.00333	2.81759	3.76564		1.61079	3.23411		11.6029	6.32258		0.485896
NDBC 46216	0.0151601	0.100841	1.72195		0.950073	1.35317	1.80405		0.79248	1.61084		9.68194	5.11685		0.47195
NDBC 46217	0.021638	0.111957	1.58925		0.939649	1.3908	1.92009		0.814482	1.74009		10.6794	5.0687		0.523269
NDBC 46221	0.0241898	0.117126	1.59063		0.891196	1.25198	1.78389		0.774119	1.59498		12.5211	5.4029		0.555111
NDBC 46222	0.0216534	0.108925	1.501		0.874228	1.25902	1.8163		0.741161	1.60602		11.2785	5.29033		0.530732
NDBC 46223	0.0329887	0.118097	1.45815		0.813721	1.13032	1.5986		0.704695	1.43523		13.379	5.83301		0.600693
NDBC 46219	0.0163259	0.102935	3.28461		1.89183	2.61238	3.43151		1.55647	3.02327		11.8039	6.2404		0.49879
NDBC 46224	0.0298036	0.115608	1.44832		0.828631	1.15369	1.64873		0.714767	1.45865		13.2295	5.76282		0.585017
NDBC 46225	0.0252278	0.112388	1.65651		0.936485	1.29449	1.80621		0.797762	1.59423		12.9832	5.96331		0.560832
NDBC 46231	0.0258086	0.119433	1.79902		1.03443	1.45254	2.04444		0.880215	1.81437		12.8786	5.94703		0.557266
Percentage Change	[%]	[%]	[%]		[%]	[%]	[%]		[%]	[%]		[%]	[%]		[%]
NDBC 46211	0.584108	1.02325	0.00888767		-0.106998	0.0344503	0.301146		0.0589086	0.544474		-0.0806634	-0.132446		0.0720431
NDBC 46229	-0.113608	1.29943	-0.00988593		-0.573852	-0.89909	-0.966522		-0.513756	-0.495989		-0.130574	-0.369649		-0.0560306
NDBC 46213	-1.27839	0.69284	-0.0129913		-0.14698	-0.0956743	0.0329131		-0.0979895	0.172319		-0.268143	-0.0200282		-0.421286
NDBC 46214	0.816494	-0.0156025	0.00994739		-0.102544	0.0589835	-0.136701		0.0646406	0.256358		-0.194496	-0.0663225		-0.0891579
NDBC 46215	-0.751864	1.08459	-0.00478013		-0.165942	-0.118309	0.0493287		-0.0411862	0.298717		-0.260407	-0.130229		-0.0174472
NDBC 46218	0.843755	0.162339	0.0124854		-0.153744	-0.133447	-0.0193593		-0.00498512	0.247673		-0.109455	0.00378011		-0.0654461
NDBC 46216	-1.12796	-0.342122	-0.0150992		-0.0925192	-0.00169971	0.0236135		-0.174137	-0.132229		-0.0407976	0.0918535		-0.170357
NDBC 46217	-0.67474	-0.305474	-0.011389		0.458682	0.877196	1.10411		0.473921	1.16661		-0.221924	-0.0712214		-0.349725
NDBC 46221	-1.61225	0.201493	-0.0321256		0.0187389	0.241219	0.863282		-0.102181	0.752361		-0.31387	0.21655		-0.329664
NDBC 46222	-0.442424	-0.176268	-0.0219854		-0.301981	-0.274022	0.538458		-0.313022	0.484426		-0.252693	0.173335		-0.261902
NDBC 46223	-0.979122	0.130401	-0.0178308		0.219977	0.233563	0.894531		0.161772	0.710686		-0.025712	0.238299		-0.201434
NDBC 46219	-1.17605	-0.544033	-0.0135176		0.102018	0.18642	0.204575		0.171542	0.347306		-0.330398	-0.0554452		-0.252611
NDBC 46224	-0.345596	0.194623	-0.0158114		-0.159299	-0.110948	0.240792		-0.165089	0.23515		-0.10658	0.102033		-0.116578
NDBC 46225	-0.860164	0.200199	-0.0228794		0.00857461	-0.0095018	0.375926		0.0070447	0.309867		-0.10244	0.157631		-0.253195
NDBC 46231	1.484	-0.904274	0.0282376		-0.295815	-0.232007	-0.243098		-0.359003	-0.349984		0.0237604	-0.225322		0.0755474

## Sheet: S2
		Rogue Waves						Significant wave height						Crest Height				Wave Period				Bandwidth
	RW	RW 2*STD	Excess AI	Excess AI 2*STD	RW height	RW height 2*STD	Hs mean	Hs mean 2*STD	Hs 90	Hs 90 2*STD	Hs 99	Hs 99 2*STD	Cr mean	Cr mean 2*STD	Cr 99	Cr 99 2*STD	Tp	Tp 2*STD	Tz	Tz 2*STD	Nu	Nu 2*STD
Bootstrapped Trends	[y-1]	[y-1]	[y-1]	[y-1]	[m y-1]	[m y-1]	[m y-1]	[m y-1]	[m y-1]	[m y-1]	[m y-1]	[m y-1]	[m y-1]	[m y-1]	[m y-1]	[m y-1]	[s y-1]	[s y-1]	[s y-1]	[s y-1]	[y-1]	[y-1]
NDBC 46211	9.77107e-05	0.000109004	0.00102625	0.000605788	0.000253882	0.000288047	-0.00197816	0.00556454	0.000932261	0.00952786	0.0113372	0.0146371	0.000845621	0.00430095	0.0172668	0.0123977	-0.00847962	0.0166594	-0.00794542	0.00821288	0.000338068	0.000363858
NDBC 46229	-1.35419e-05	0.000197394	0.00117558	0.00132385	-0.000340918	0.000636054	-0.0120911	0.0228117	-0.0275208	0.0394803	-0.0402706	0.0576371	-0.00848468	0.0185731	-0.017788	0.0440273	-0.0138306	0.0617046	-0.0224591	0.0325909	-0.00025647	0.00109757
NDBC 46213	-0.000256941	0.000176985	0.00069806	0.00117744	-0.000552521	0.000592039	-0.0033152	0.0132789	-0.00309892	0.0162224	0.00142844	0.0236756	-0.00176102	0.0102968	0.00643289	0.018241	-0.0299153	0.0351004	-0.00126785	0.0202155	-0.00195753	0.000859254
NDBC 46214	9.70145e-05	0.000108206	-1.6187e-05	0.000741839	0.000390947	0.00034515	-0.00229789	0.00600906	0.00192207	0.00934672	-0.00586962	0.0131271	0.00115641	0.00472522	0.00937395	0.0109649	-0.021595	0.0222638	-0.00422537	0.00951487	-0.000407551	0.000498996
NDBC 46215	-0.000103718	9.43432e-05	0.00104054	0.00064113	-0.000116797	0.00022487	-0.0023468	0.00425428	-0.00232963	0.00666452	0.00126245	0.00955232	-0.00047445	0.00343618	0.00671454	0.00780818	-0.0307892	0.0166646	-0.00818225	0.00883632	-8.64503e-05	0.000372113
NDBC 46218	0.000124731	0.000105902	0.000159887	0.000652128	0.000428277	0.000284055	-0.00307507	0.00617039	-0.00376491	0.00978218	-0.000729259	0.0144028	-8.03131e-05	0.00454018	0.00801109	0.0112584	-0.012681	0.0211248	0.000238757	0.011148	-0.000318405	0.000494633
NDBC 46216	-0.000171494	0.000151617	-0.000345184	0.000823398	-0.000260039	0.00028371	-0.00087904	0.00453602	-2.2957e-05	0.00671413	0.000425512	0.0106641	-0.00137903	0.00366153	-0.00213383	0.00968482	-0.00394902	0.0432085	0.00470249	0.0154346	-0.000803675	0.00103981
NDBC 46217	-0.00014684	0.000198292	-0.000342367	0.000622428	-0.00018143	0.000328189	0.00431044	0.00380627	0.0122212	0.00737888	0.0212148	0.0105088	0.00385912	0.00309057	0.0203395	0.00960621	-0.0236879	0.0270719	-0.0036117	0.0131625	-0.00183067	0.000897281
NDBC 46221	-0.000390022	0.000187505	0.000235622	0.000565247	-0.000511443	0.000246419	0.000167106	0.00264582	0.00301819	0.00482715	0.015426	0.00998948	-0.0007915	0.00211033	0.0119614	0.00751632	-0.0393065	0.0193223	0.0116619	0.00931143	-0.00182808	0.0007587
NDBC 46222	-9.58086e-05	0.000148339	-0.000191953	0.000665096	-0.000330426	0.000218116	-0.00264053	0.00224473	-0.00345065	0.00481959	0.00978128	0.00904928	-0.00231713	0.001865	0.00778125	0.00716238	-0.0284884	0.0209035	0.00917128	0.00891122	-0.00139146	0.000581816
NDBC 46223	-0.000324247	0.000213905	0.000154157	0.000491284	-0.000260136	0.00026626	0.0017907	0.00192512	0.0026414	0.00375386	0.0143242	0.00794403	0.00113984	0.00152814	0.0101981	0.00660539	-0.00343687	0.0147069	0.0138915	0.00776284	-0.00121167	0.00057256
NDBC 46219	-0.000226151	0.000165688	-0.000560188	0.000757555	-0.000444022	0.000478416	0.00192679	0.00605799	0.00486957	0.00940142	0.00702114	0.0160181	0.00266726	0.00562526	0.0104848	0.0119051	-0.0389954	0.0320685	-0.00346139	0.0148713	-0.00126115	0.000667888
NDBC 46224	-0.000104396	0.000159794	0.000224835	0.000429225	-0.000228782	0.00019136	-0.00132395	0.00148069	-0.00128081	0.00285216	0.00397463	0.00590929	-0.00117834	0.00123634	0.00343085	0.00530396	-0.0140605	0.013509	0.00588078	0.00516583	-0.000681945	0.000471425
NDBC 46225	-0.000217037	0.000217993	0.000347646	0.000611019	-0.00037857	0.000315606	8.03124e-05	0.00279181	-0.000122886	0.00517952	0.00678971	0.010628	5.61966e-05	0.00234925	0.00493534	0.00875169	-0.0132524	0.018704	0.00939604	0.010121	-0.0014182	0.000758488
NDBC 46231	0.000505569	0.00038092	-0.00107549	0.0010316	0.000508146	0.00057589	-0.00306018	0.00660616	-0.00337188	0.0105179	-0.00496849	0.0206392	-0.00316479	0.00564572	-0.00635185	0.0156285	0.0030642	0.0387329	-0.013428	0.0196249	0.000421153	0.00143507
	Where green font signifies that (|Trend| - |2*STD|) > 0, and hence are significantly different from zero (no trend)

## Sheet: S3
The percentage diffrence betweent the original Theil-Sen estimation of the trend, and the mean of the bootstrapped estimates.
	RW		Excess AI		RW height		Hs mean		Hs 90		Hs 99		Cr mean		Cr 99		Tp		Tz		Nu
Trends Diff	[%]		[%]		[%]		[%]		[%]		[%]		[%]		[%]		[%]		[%]		[%]
NDBC 46211	-6.45856		0.364943		0.0466521		0.0932037		-0.0279886		-0.329224		0.0447781		0.192007		0.00448099		0.0576628		-0.0202273
NDBC 46229	-0.309205		0.375885		0.0241833		0.0736782		-0.0755025		0.0728482		-0.0552181		0.0673755		-0.22193		0.181676		-0.183627
NDBC 46213	-6.20416		-0.00864855		0.0866441		0.14465		0.0347076		0.109018		-0.0581733		-0.0449266		-0.0512543		0.169097		0.125795
NDBC 46214	-3.82877		0.0805466		0.0136308		0.0916402		-0.107867		0.00647038		0.309429		-0.0421657		0.0229837		0.109419		0.110166
NDBC 46215	-1.65662		-0.0517748		0.173863		0.136209		0.0158626		-0.194218		-0.0949506		-0.0677209		0.0351495		-0.0275411		0.0574828
NDBC 46218	-2.18971		0.0707513		-0.0647392		0.160203		-0.13038		-0.0355177		-0.0162636		-0.0136544		0.149372		0.101587		-0.127435
NDBC 46216	-0.287872		-0.0534152		-0.0150829		-0.00459614		0.187313		0.114438		0.070527		-0.179864		0.0248555		-0.052931		0.040425
NDBC 46217	-0.572375		-0.10713		-0.237173		-0.0102757		-0.173517		-0.0699829		0.0226783		-0.194714		0.0509002		-0.0471389		-0.0363753
NDBC 46221	-0.00568422		0.160332		-0.0867128		-0.0635766		0.0601264		-0.168913		-0.0631699		0.321808		-0.01647		0.325993		0.104748
NDBC 46222	-0.00894357		0.0247084		-0.128998		-0.0199449		-0.0188569		-0.0130678		0.123714		-0.0161142		0.0407595		-0.0139214		-0.105016
NDBC 46223	-0.384433		-0.101894		-0.0521796		-0.0393234		-0.0531809		-0.169252		0.0136448		0.0189063		0.0909254		0.061243		-0.138368
NDBC 46219	-15.1009		-0.0336121		-0.00496969		0.166523		0.00879936		-0.0162556		0.10268		0.145068		0.0118703		-0.0403158		-0.0914003
NDBC 46224	-1.33677		0.0733968		0.0952385		-0.298216		-0.062913		-0.116546		0.140921		-0.0249212		0.280094		-0.0132614		0.00811763
NDBC 46225	-0.0171231		-35.2791		0.113496		-0.0154309		0.0929104		0.00422215		0.00604921		0.0942613		0.357939		0.0421327		0.126493
NDBC 46231	-24.2438		0.419506		-0.0288069		-0.00585798		-0.0558072		0.0303452		-0.151538		-0.0291091		-0.137326		-0.208645		-0.0363418
